# Supplementary material for: Unveiling the Nexus: Cellular Metabolomics Unravels the Impact of Estrogen on Nicotinamide Metabolism in Mitigating Rheumatoid Arthritis Pathogenesis
Source: Metabolites. 2024 Apr 11;14(4):214. doi: 10.3390/metabo14040214 (PMC11052502; doi:10.3390/metabo14040214)
Supplement: Supplementary file 1 [file metabolites-14-00214-s001.zip]

Archive with 2 entries (2 files):
- SUPPLEMENTARY FILE.pdf
- SUPPLEMENTARY FILE.xlsx
