# Supplementary material for: Unveiling the Nexus: Cellular Metabolomics Unravels the Impact of Estrogen on Nicotinamide Metabolism in Mitigating Rheumatoid Arthritis Pathogenesis
Source: Metabolites. 2024 Apr 11;14(4):214. doi: 10.3390/metabo14040214 (PMC11052502; doi:10.3390/metabo14040214)
Supplement: Supplementary file 1 [file metabolites-14-00214-s001.zip › SUPPLEMENTARY FILE.xlsx]

## Sheet: TABLE S7
Table S7: The gene targets associated with 1-methylnicoyinamide (1-MNA) obtained from Pharmmapper database
Ligand: 457
Pharma Model	Num Feature	Fit	Norm Fit	zscore	Num Hydrophobic	Num HB Acceptor	Num HB Donor	Num Positive	Num Negative	Num Aromatic	Name	Class	Uniplot	Function	Disease	Idication
2vta_v	3	2.896	0.9653	1.28637	1	1	1	0	0	0	Cell division protein kinase 2	NONE	P24941	Involved in protein kinase activity	NONE	NONE
3d0b_v	4	2.941	0.7354	1.38254	1	1	1	0	0	1	Heat shock protein HSP 90-alpha	CHAPERONE	HS90A	Molecular chaperone. Has ATPase activity (By similarity).	NONE	NONE
2wi2_v	4	2.886	0.7214	1.10849	2	1	1	0	0	0	NONE	NONE	NONE	NONE	NONE	NONE
2nn1_v	4	2.851	0.7128	0.998159	1	1	1	0	1	0	Carbonic anhydrase 1	LYASE	CAH1	Reversible hydration of carbon dioxide.	NONE	NONE
1q6k_v	4	2.832	0.7081	0.957964	1	2	1	0	0	0	Cathepsin K	HYDROLASE	CATK	Closely involved in osteoclastic bone resorption and may participate partially in the disorder of bone remodeling. Displays potent endoprotease activity against fibrinogen at acid pH. May play an important role in extracellular matrix degradation.	Defects in CTSK are the cause of pycnodysostosis (PKND) [MIM:265800]. PKND is an autosomal recessive osteochondrodysplasia characterized by osteosclerosis and short stature.	Multiple sclerosis;Asthma;Cancer;Rheumatoid arthritis;Autoimmune disease;Arthritis;Bacterial infection;Bone disease;Osteoarthritis;Bone metastases;Immune disorder;Osteoporosis
1m9k_v	4	2.743	0.6858	0.753138	1	1	1	1	0	0	Nitric oxide synthase, endothelial	OXIDOREDUCTASE	NOS3	Produces nitric oxide (NO) which is implicated in vascular smooth muscle relaxation through a cGMP-mediated signal transduction pathway. NO mediates vascular endothelial growth factor (VEGF)-induced angiogenesis in coronary vessels and promotes blood clot	NONE	Coronary artery disease;Hypertension;Congestive heart failure;Angina;Myocardial infarction;Peripheral vascular disease;Atherosclerosis;Ischemic heart disease
1cnw_v	5	3.352	0.6704	2.57049	1	2	2	0	0	0	Carbonic anhydrase 2	LYASE (OXO-ACID)	CAH2	Essential for bone resorption and osteoclast differentiation (By similarity). Reversible hydration of carbon dioxide.	Defects in CA2 are the cause of autosomal recessive osteopetrosis type 3 (OPTB3) [MIM:259730]; also known as osteopetrosis with renal tubular acidosis, carbonic anhydrase II deficiency syndrome, Guibaud-Vainsel syndrome or marble brain disease. Osteopetrosis is a rare genetic disease characterized by abnormally dense bone, due to defective resorption of immature bone. The disorder occurs in two f…	NONE
2c3l_v	4	2.642	0.6604	0.0541008	2	1	1	0	0	0	Serine/threonine-protein kinase Chk1	TRANSFERASE	CHK1	Required for checkpoint mediated cell cycle arrest in response to DNA damage or the presence of unreplicated DNA. May also negatively regulate cell cycle progression during unperturbed cell cycles. Recognizes the substrate consensus sequence [R-X-X- S/T].	NONE	Cancer;Solid tumor
1vj5_v	5	2.922	0.5843	0.876483	3	1	1	0	0	0	Epoxide hydrolase 2	HYDROLASE	HYES	Acts on epoxides (alkene oxides, oxiranes) and arene oxides. Plays a role in xenobiotic metabolism by degrading potentially toxic epoxides. Also determines steady-state levels of physiological mediators. Has low phosphatase activity.	NONE	NONE
1wok_v	5	2.903	0.5805	0.803963	3	1	1	0	0	0	Poly [ADP-ribose] polymerase 1	NONE	P09874	Involved in DNA binding	NONE	NONE
1wbv_v	5	2.837	0.5674	0.667764	3	1	1	0	0	0	Mitogen-activated protein kinase 14	NONE	Q16539	Involved in MAP kinase activity	NONE	NONE
1vkg_v	6	3.081	0.5135	1.36324	3	1	2	0	0	0	Histone deacetylase 8	HYDROLASE	HDAC8	Responsible for the deacetylation of lysine residues on the N-terminal part of the core histones (H2A, H2B, H3 and H4). Histone deacetylation gives a tag for epigenetic repression and plays an important role in transcriptional regulation, cell cycle progr	NONE	NONE
3b8q_v	6	3.002	0.5004	0.841579	4	1	1	0	0	0	Vascular endothelial growth factor receptor 2	NONE	P35968	Tyrosine-protein kinase that acts as a cell-surface receptor for VEGFA, VEGFC and VEGFD. Plays an essential role in the regulation of angiogenesis, vascular development, vascular permeability, and embryonic hematopoiesis. Promotes proliferation, survival, migration and differentiation of endothelial cells. Promotes reorganization of the actin cytoskeleton. Isoforms lacking a transmembrane domain,…	NONE	NONE
1oiu_v	6	2.996	0.4993	1.48381	1	2	3	0	0	0	Cyclin-A2	KINASE	CCNA2	Essential for the control of the cell cycle at the G1/S (start) and the G2/M (mitosis) transitions.	NONE	NONE
1o2g_v	5	2.493	0.4986	-0.571615	2	1	1	1	0	0	Prothrombin	BLOOD CLOTTING, HYDROLASE	THRB	Thrombin, which cleaves bonds after Arg and Lys, converts fibrinogen to fibrin and activates factors V, VII, VIII, XIII, and, in complex with thrombomodulin, protein C. Functions in blood homeostasis, inflammation and wound healing.	Defects in F2 are the cause of various forms of dysprothrombinemia [MIM:176930].;Genetic variations in F2 may be a cause of susceptibility to ischemic stroke [MIM:601367]; also known as cerebrovascular accident or cerebral infarction. A stroke is an acute neurologic event leading to death of neural tissue of the brain and resulting in loss of motor, sensory and/or cognitive function. Ischemic str…	Deep vein thrombosis;Thrombocytopenia;Cerebrovascular disease;Wound healing;Ebola virus infection;Bone injury;Cerebrovascular ischemia;Restenosis;Thrombosis;Diabetic foot ulcer;Ischemic heart disease;Marburg virus infection;Myocardial disease;Embolism and thrombosis;Myocardial infarction;Cartilage disease;Thromboembolism;Coronary artery disease;Hemophilia;Blood clotting disorder;Bleeding;Atrial f…
1ro9_v	6	2.853	0.4755	0.257766	2	2	1	0	1	0	cAMP-specific 3,5-cyclic phosphodiesterase 4B	HYDROLASE	PDE4B	May be involved in mediating central nervous system effects of therapeutic agents ranging from antidepressants to antiasthmatic and anti-inflammatory agents.	NONE	Chronic obstructive pulmonary disease;Asthma
1wda_v	6	2.792	0.4654	0.126	2	2	1	1	0	0	Protein-arginine deiminase type-4	HYDROLASE	PADI4	Catalyzes the citrullination/deimination of arginine residues of proteins. Citrullinates histone H3 at Arg-8 and/or Arg-17 and histone H4 at Arg-3, which prevents their methylation by CARM1 and HRMT1L2/PRMT1 and represses transcription. Citrullinate	PADI4 is thought to be a rheumatoid arthritis susceptibility locus [MIM:180300]. Could have an important role in the pathogenesis of rheumatoid arthritis by increasing citrullination of proteins in rheumatoid arthritis synovial tissues, leading, in a cytokine-rich milieu, to a break in tolerance to citrullinated peptides processed and presented in the appropriate HLA context.	NONE
1uwj_v	7	3.186	0.4551	1.34395	5	1	1	0	0	0	B-Raf proto-oncogene serine/threonine-protein kinase	KINASE	BRAF1	Involved in the transduction of mitogenic signals from the cell membrane to the nucleus. May play a role in the postsynaptic responses of hippocampal neuron.	Defects in BRAF are a cause of cardiofaciocutaneous syndrome (CFC syndrome) [MIM:115150]; also known as cardio-facio- cutaneous syndrome. CFC syndrome is characterized by a distinctive facial appearance, heart defects and mental retardation. Heart defects include pulmonic stenosis, atrial septal defects and hypertrophic cardiomyopathy. Some affected individuals present with ectodermal abnormaliti…	Melanoma;Cancer
1gzu_v	7	2.997	0.4282	1.0138	1	4	1	0	1	0	Nicotinamide mononucleotide adenylyltransferase 1	NONE	Q9HAN9	Coenzyme transport and metabolism	NONE	NONE
3dng_v	7	2.976	0.4252	1.49501	1	2	3	0	0	1	Neutrophil collagenase	NONE	P22894	Can degrade fibrillar type I, II, and III collagens.	NONE	NONE
1f92_v	5	2.115	0.4231	-2.09029	1	2	1	1	0	0	Urokinase-type plasminogen activator	HYDROLASE	UROK	Specifically cleave the zymogen plasminogen to form the active enzyme plasmin.	NONE	Angiogenesis disorder;Ulcer;Cancer;Lung embolism;Restenosis;Metastasis;Skin ulcer;Cardiovascular disease
1xp0_v	6	2.536	0.4227	-0.738986	4	1	1	0	0	0	cGMP-specific 3,5-cyclic phosphodiesterase	HYDROLASE	PDE5A	Plays a role in signal transduction by regulating the intracellular concentration of cyclic nucleotides. This phosphodiesterase catalyzes the specific hydrolysis of cGMP to 5- GMP.	NONE	Anal fissure;Raynauds disease;Cardiac failure;Thrombosis;Diabetic complication;Prostate hyperplasia;Erectile dysfunction;Urinary tract disease;Female sexual dysfunction;Vascular disease;Viral infection;Cancer;Atherosclerosis;Pulmonary disease;Metabolic disorder;Hypertension;Cardiovascular disease;Pulmonary hypertension;Angina;Male sexual dysfunction
1sd2_v	7	2.951	0.4216	0.458283	3	1	3	0	0	0	S-methyl-5-thioadenosine phosphorylase	NONE	Q13126	Nucleotide transport and metabolism	NONE	For nutritional supplementation, also for treating dietary shortage or imbalance
2oah_v	7	2.934	0.4192	1.06362	3	2	1	1	0	0	Beta-secretase 1	HYDROLASE	BACE1	Responsible for the proteolytic processing of the amyloid precursor protein (APP). Cleaves at the N-terminus of the A-beta peptide sequence, between residues 671 and 672 of APP, leads to the generation and extracellular release of beta-cleaved soluble APP	NONE	Alzheimers disease
2jdr_v	7	2.927	0.4182	0.874757	3	1	2	1	0	0	Glycogen synthase kinase-3 beta	TRANSFERASE	GSK3B	Participates in the Wnt signaling pathway. Implicated in the hormonal control of several regulatory proteins including glycogen synthase, MYB and the transcription factor JUN. Phosphorylates JUN at sites proximal to its DNA-binding domain, thereby reducin	NONE	Alzheimers disease;Non-insulin dependent diabetes;Breast tumor;Chronic lymphocytic leukemia;Central nervous system disease;Inflammation;Prostate tumor;Solid tumor;Pain;Glioma;Cancer;Diffuse large B-cell lymphoma;Non-small-cell lung cancer;Neurodegenerative disease;Carcinoma;Cardiovascular disease;Diabetes mellitus;Osteoporosis;Cerebrovascular ischemia;Ovary tumor
1c85_v	7	2.901	0.4145	0.614187	1	3	1	0	2	0	Tyrosine-protein phosphatase non-receptor type 1	HYDROLASE	PTN1	May play an important role in CKII- and p60c-src-induced signal transduction cascades (By similarity).	NONE	NONE
2jds_v	7	2.872	0.4103	0.658121	3	2	1	1	0	0	cAMP-dependent protein kinase catalytic subunit alpha	NONE	P00517	Involved in protein serine/threonine kinase activity	NONE	NONE
1i00_v	7	2.754	0.3934	0.07471	3	2	2	0	0	0	Thymidylate synthase	TRANSFERASE	TYSY	NONE	NONE	Small-cell lung cancer;Solid tumor;Breast tumor;Head and neck tumor;Brain tumor;Neoplasm;Hepatocellular carcinoma;Ovary tumor;Prostate tumor;Pancreas tumor;Urinary tract tumor;Stomach tumor;Retinopathy;Bladder tumor;Colon tumor;Cancer;Mesothelioma;Non-small-cell lung cancer;Cholangiocarcinoma;Gastrointestinal tumor;Liver tumor;Lung tumor;Colorectal tumor;Uterine cervix tumor;Carcinoma;Biliary tum…
2f2s_v	8	3.117	0.3896	2.02775	1	3	3	0	1	0	Acetyl-CoA acetyltransferase, mitochondrial	NONE	P24752	Plays a major role in ketone body metabolism.	NONE	NONE
1isj_v	7	2.69	0.3843	-0.422451	1	5	1	0	0	0	ADP-ribosyl cyclase 2	HYDROLASE	BST1	Synthesizes cyclic ADP-ribose, a second messenger that elicits calcium release from intracellular stores. May be involved in pre-B-cell growth.	Rheumatoid arthritis (RA) patients show enhanced expression of BST-1 transcripts in bone marrow stromal cell lines. This suggests that BST-1 overexpression may play a role in B-cell abnormalities in RA.	Hematological neoplasm;Multiple myeloma
3clx_v	7	2.66	0.38	-0.0113439	2	2	1	1	0	1	Baculoviral IAP repeat-containing protein 4	NONE	P98170	Involved in caspase inhibition and apoptosis suppression	NONE	NONE
1biw_v	8	3.033	0.3791	0.561728	3	2	3	0	0	0	Stromelysin-1	HYDROLASE	MMP3	Can degrade fibronectin, laminin, gelatins of type I, III, IV, and V; collagens III, IV, X, and IX, and cartilage proteoglycans. Activates procollagenase.	NONE	NONE
1z5m_v	8	3.015	0.3769	1.23895	3	3	2	0	0	0	3-phosphoinositide-dependent protein kinase 1	TRANSFERASE	PDPK1	Phosphorylates and activates not only PKB/AKT, but also PKA, PKC-zeta, RPS6KA1 and RPS6KB1. May play a general role in signaling processes and in development (By similarity). Isoform 3 is catalytically inactive.	NONE	NONE
2oo8_v	8	2.959	0.3699	0.301613	5	1	1	1	0	0	Angiopoietin-1 receptor	TRANSFERASE	TIE2	This protein is a protein tyrosine-kinase transmembrane receptor for angiopoietin 1. It may constitute the earliest mammalian endothelial cell lineage marker. Probably regulates endothelial cell proliferation, differentiation and guides the proper pattern	Defects in TEK are a cause of dominantly inherited venous malformations (VMCM) [MIM:600195]; an error of vascular morphogenesis characterized by dilated, serpiginous channels.	Retinopathy;Ovary tumor;Cancer;Renal cell carcinoma;Breast tumor;Solid tumor
1npz_v	8	2.911	0.3638	0.375545	3	3	2	0	0	0	Cathepsin S	HYDROLASE	CATS	Thiol protease. Key protease responsible for the removal of the invariant chain from MHC class II molecules. The bond- specificity of this proteinase is in part similar to the specificities of cathepsin L and cathepsin N.	NONE	Psoriasis;Arteriosclerosis;Pain;Rheumatoid arthritis;Autoimmune disease;Allergy;Inflammation;Asthma;Multiple sclerosis;Immune disorder
1xon_v	8	2.882	0.3602	0.0422501	4	3	1	0	0	0	cAMP-specific 3,5-cyclic phosphodiesterase 4D	HYDROLASE	PDE4D	Regulates the levels of cAMP in the cell.	Genetic variations in PDE4D might be associated with susceptibility to stroke type 1 (STRK1) [MIM:606799]. A stroke is an acute neurologic event leading to death of neural tissue of the brain and resulting in loss of motor, sensory and/or cognitive function. PubMed:17006457 states that association with stroke has to be considered with caution.	NONE
1dmt_v	8	2.842	0.3553	0.616625	3	1	3	0	1	0	Neprilysin	HYDROLASE	NEP	Thermolysin-like specificity, but is almost confined on acting on polypeptides of up to 30 amino acids. Biologically important in the destruction of opioid peptides such as Met- and Leu-enkephalins by cleavage of a Gly-Phe bond. Involved in the degradatio	Important cell surface marker in the diagnostic of human acute lymphocytic leukemia.	Hypertension;Neuropathic pain;Renovascular hypertension;Congestive heart failure
1itu_v	8	2.813	0.3517	-0.497177	4	2	1	0	1	0	Dipeptidase 1	HYDROLASE	DPEP1	Hydrolyzes a wide range of dipeptides. Implicated in the renal metabolism of glutathione and its conjugates. Converts leukotriene D4 to leukotriene E4; it may play an important role in the regulation of leukotriene activity.	NONE	NONE
1qpf_v	8	2.807	0.3509	0.123834	4	3	1	0	0	0	Peptidyl-prolyl cis-trans isomerase FKBP1A	ISOMERASE	FKB1A	May play a role in modulation of ryanodine receptor isoform-1 (RYR-1), a component of the calcium release channel of skeletal muscle sarcoplasmic reticulum. There are four molecules of FKBP12 per skeletal muscle RYR. PPIases accelerate the folding of prot	NONE	NONE
2i3i_v	8	2.768	0.3459	-0.00423065	3	3	1	1	0	0	Baculoviral IAP repeat-containing protein 7	NONE	Q96CA5	Apoptotic regulator capable of exerting proapoptotic and anti-apoptotic activities and plays crucial roles in apoptosis, cell proliferation, and cell cycle control. Its anti-apoptotic activity is mediated through the inhibition of CASP3, CASP7 and CASP9, as well as by its E3 ubiquitin-protein ligase activity. As it is a weak caspase inhibitor, its anti-apoptotic activity is thought to be due to i…	NONE	NONE
1gkc_v	8	2.693	0.3367	-0.614496	2	4	2	0	0	0	Matrix metalloproteinase-9	HYDROLASE	MMP9	May play an essential role in local proteolysis of the extracellular matrix and in leukocyte migration. Could play a role in bone osteoclastic resorption. Cleaves KiSS1 at a Gly-	#NAME?	Defects in MMP9 may be a cause of susceptibility to lumbar disk herniation (LDH) [MIM:603932]. LDH is the predominant cause of low-back pain and unilateral leg pain.	NONE
2ofv_v	9	2.957	0.3286	0.339555	5	2	2	0	0	0	Proto-oncogene tyrosine-protein kinase LCK	TRANSFERASE	LCK	Tyrosine kinase that plays an essential role for the selection and maturation of developing T-cell in the thymus and in mature T-cell function. Is constitutively associated with the cytoplasmic portions of the CD4 and CD8 surface receptors and plays a key	A chromosomal aberration involving LCK is found in leukemias. Translocation t(1;7)(p34;q34) with TCRB.	Psoriasis;Cancer;Rheumatoid arthritis;Cardiac failure;Atherosclerosis;Delayed hypersensitivity;Transplant rejection;Inflammation;Multiple sclerosis;Autoimmune disease
2hyy_v	9	2.906	0.3229	0.263908	5	1	2	1	0	0	Proto-oncogene tyrosine-protein kinase ABL1	NONE	P00519	Involved in protein kinase activity	NONE	For nutritional supplementation, also for treating dietary shortage or imbalance
1oth_v	8	2.454	0.3068	-1.72443	1	4	1	1	1	0	Ornithine carbamoyltransferase, mitochondrial	NONE	P00480	Amino acid transport and metabolism	NONE	Used for nutritional supplementation, also for treating dietary shortage or imbalance. It has been claimed that ornithine improves athletic performance, has anabolic effects, has wound-healing effects, and is immuno-enhancing.
3ens_v	8	2.389	0.2987	-1.70033	2	2	3	0	0	1	Coagulation factor X	NONE	P00742	Involved in calcium ion binding	NONE	For management of acute myocardial infarction, acute ischemic strok and for lysis of acute pulmonary emboli
1tfg_v	9	2.677	0.2974	-0.567975	4	2	2	1	0	0	Transforming growth factor beta-2	GROWTH FACTOR	TGFB2	TGF-beta 2 has suppressive effects on interleukin-2 dependent T-cell growth.	A chromosomal aberration involving TGFB2 is found in a family with Peters anomaly [MIM:604229]. Translocation t(1;7)(q41;p21) with HDAC9. Peters anomaly consists of a central corneal leukoma, absence of the posterior corneal stroma and Descemet membrane, and a variable degree of iris and lenticular attachments to the central aspect of the posterior cornea.	NONE
2auh_v	11	3.103	0.2821	0.410964	3	4	1	1	2	0	Insulin receptor	TRANSFERASE/SIGNALING PROTEIN	INSR	This receptor binds insulin and has a tyrosine-protein kinase activity. Isoform Short has a higher affinity for insulin. Mediates the metabolic functions of insulin. Binding to insulin stimulates association of the receptor with downstream mediators inclu	Defects in INSR are the cause of insulin resistance (Ins resistance) [MIM:125853].;Defects in INSR are the cause of Rabson-Mendenhall syndrome [MIM:262190]; also known as Mendenhall syndrome. It is a severe insulin resistance syndrome characterized by insulin- resistant diabetes mellitus with pineal hyperplasia and somatic abnormalities. Typical features include coarse, senile-appearing facies, d…	Insulin dependent diabetes;Cancer;Non-insulin dependent diabetes;Infection;Parkinsons disease;Hypertension;Diabetes mellitus;Hyperinsulinemia
2v0z_v	10	2.812	0.2812	0.289131	4	2	3	1	0	0	Renin	HYDROLASE	RENI	Renin is a highly specific endopeptidase, whose only known function is to generate angiotensin I from angiotensinogen in the plasma, initiating a cascade of reactions that produce an elevation of blood pressure and increased sodium retention by the kidney	Defects in REN are a cause of renal tubular dysgenesis (RTD) [MIM:267430]. RTD is an autosomal recessive severe disorder of renal tubular development characterized by persistent fetal anuria and perinatal death, probably due to pulmonary hypoplasia from early-onset oligohydramnios (the Potter phenotype).	Glaucoma;Renal disease;Cardiac failure;Atherosclerosis;HIV infection;Hypertension;Cardiovascular disease;Ocular hypertension;Renal failure
1r55_v	10	2.794	0.2794	-0.473906	2	4	4	0	0	0	ADAM 33	HYDROLASE	ADA33	NONE	Defects in ADAM33 may be a cause of susceptibility to asthma.	NONE
1yvl_v	8	2.231	0.2789	-2.98547	1	4	2	1	0	0	Signal transducer and activator of transcription 1-alpha/beta	SIGNALING PROTEIN	STAT1	Signal transducer and activator of transcription that mediates signaling by interferons (IFNs). Following type I IFN (IFN-alpha and IFN-beta) binding to cell surface receptors, Jak kinases (TYK2 and JAK1) are activated, leading to tyrosine phosphorylation	Defects in STAT1 are the cause of STAT1 deficiency [MIM:600555]. Patients generally suffer from mycobacterial or viral diseases. In the case of complete deficiency, patients can die of viral disease.;Defects in STAT1 are a cause of mendelian susceptibility to mycobacterial disease (MSMD) [MIM:209950]; also known as familial disseminated atypical mycobacterial infection. This rare condition confer…	Respiratory disease;Asthma
1q5h_v	10	2.742	0.2742	-0.755902	1	6	2	0	1	0	Deoxyuridine 5-triphosphate nucleotidohydrolase, mitochondrial	HYDROLASE	DUT	This enzyme is involved in nucleotide metabolism: it produces dUMP, the immediate precursor of thymidine nucleotides and it decreases the intracellular concentration of dUTP so that uracil cannot be incorporated into DNA.	NONE	NONE
1hs6_v	9	2.411	0.2679	-1.75814	3	2	1	2	1	0	Leukotriene A-4 hydrolase	HYDROLASE	LKHA4	Hydrolyzes an epoxide moiety of leukotriene A4 (LTA-4) to form leukotriene B4 (LTB-4). The enzyme also has some peptidase activity.	NONE	Inflammation;Cancer;Acute myelogenous leukemia;Myocardial infarction;Non-small-cell lung cancer;Solid tumor
1ivh_v	12	2.959	0.2466	0.644621	2	3	5	0	2	0	Isovaleryl-CoA dehydrogenase, mitochondrial	NONE	P26440	Lipid transport and metabolism	NONE	NONE
1ice_v	10	2.434	0.2434	-1.82319	4	3	1	1	1	0	Caspase-1	CYTOKINE	CASP1	Thiol protease that cleaves IL-1 beta between an Asp and an Ala, releasing the mature cytokine which is involved in a variety of inflammatory processes. Important for defense against pathogens. Cleaves and activates sterol regulatory element binding prote	NONE	Psoriasis;Septic shock;Alzheimers disease;Rheumatoid arthritis;Sepsis;Neurological disease;Osteoarthritis;Inflammation;Diabetes mellitus;Metastasis;Cardiovascular disease
1yz3_v	11	2.676	0.2433	-0.891754	2	5	4	0	0	0	Phenylethanolamine N-methyltransferase	TRANSFERASE	PNMT	Converts noradrenaline to adrenaline.	NONE	NONE
1ipb_v	10	2.43	0.243	-1.795	1	5	2	0	2	0	Eukaryotic translation initiation factor 4E	NONE	P06730	Involved in RNA binding	NONE	NONE
1hna_v	10	2.389	0.2389	-2.07183	1	5	3	0	1	0	Glutathione S-transferase Mu 2	TRANSFERASE(GLUTATHIONE)	GSTM2	Conjugation of reduced glutathione to a wide number of exogenous and endogenous hydrophobic electrophiles.	NONE	NONE
1pbk_v	11	2.303	0.2093	-2.47253	3	5	3	0	0	0	FK506-binding protein 3	ISOMERASE	FKBP3	FK506- and rapamycin-binding proteins (FKBPs) constitute a family of receptors for the two immunosuppressants which inhibit T-cell proliferation by arresting two distinct cytoplasmic signal transmission pathways. PPIases accelerate the folding of proteins	NONE	NONE

## Sheet: TABLE S8
Table S8: The Gene Ontology (GO) analysis depicting the 186 entries of Biological process associated with obtained 19 common gene targets of 1-methylynicotinamide and Rheumatoid arthritis pathogenesis
# background genes	# genes	category	chart color	description	FDR value	genes	network.SUID	nodes.SUID	p-value	PMID	term name	transferred FDR value	year
8046	18	GO Biological Process		Response to stimulus	5.25e-05	MAPK14|MMP8|GSTM2|CDK2|MMP3|INSR|GSK3B|PDPK1|PDE4D|STAT1|PARP1|TGFB2|XIAP|MMP9|F10|DPEP1|EIF4E|CASP1	214	435|417|444|408|402|414|441|426|423|405|438|447|411|396|399|432|420|429	1.15e-07		GO:0050896	0.498231	0
10932	18	GO Biological Process		Regulation of cellular process	0.0029	MAPK14|MMP8|GSTM2|CDK2|MMP3|INSR|GSK3B|PDPK1|PDE4D|STAT1|PARP1|TGFB2|XIAP|MMP9|F10|DPEP1|EIF4E|CASP1	214	435|417|444|408|402|414|441|426|423|405|438|447|411|396|399|432|420|429	2.83e-05		GO:0050794	0.295411	0
5244	17	GO Biological Process		Organonitrogen compound metabolic process	2.79e-06	MAPK14|MMP8|GSTM2|CDK2|MMP3|INSR|GSK3B|PDPK1|PDE4D|PARP1|TGFB2|XIAP|MMP9|F10|DPEP1|EIF4E|CASP1	214	435|417|444|408|402|414|441|426|423|438|447|411|396|399|432|420|429	2.61e-09		GO:1901564	0.646607	0
6112	17	GO Biological Process		Positive regulation of biological process	2.13e-05	MAPK14|MMP8|GSTM2|CDK2|MMP3|INSR|GSK3B|PDPK1|PDE4D|STAT1|PARP1|TGFB2|XIAP|MMP9|F10|EIF4E|CASP1	214	435|417|444|408|402|414|441|426|423|405|438|447|411|396|399|420|429	3.31e-08		GO:0048518	0.54384	0
7332	17	GO Biological Process		Primary metabolic process	0.00021	MAPK14|MMP8|GSTM2|CDK2|MMP3|INSR|GSK3B|PDPK1|PDE4D|PARP1|TGFB2|XIAP|MMP9|F10|DPEP1|EIF4E|CASP1	214	435|417|444|408|402|414|441|426|423|438|447|411|396|399|432|420|429	6.67e-07		GO:0044238	0.428143	0
3514	16	GO Biological Process		Regulation of cell communication	2.73e-07	MAPK14|MMP8|GSTM2|CDK2|INSR|GSK3B|PDPK1|PDE4D|STAT1|PARP1|TGFB2|XIAP|MMP9|F10|EIF4E|CASP1	214	435|417|444|408|414|441|426|423|405|438|447|411|396|399|420|429	1.28e-10		GO:0010646	0.764119	0
3553	16	GO Biological Process		Regulation of signaling	2.73e-07	MAPK14|MMP8|GSTM2|CDK2|INSR|GSK3B|PDPK1|PDE4D|STAT1|PARP1|TGFB2|XIAP|MMP9|F10|EIF4E|CASP1	214	435|417|444|408|414|441|426|423|405|438|447|411|396|399|420|429	1.51e-10		GO:0023051	0.764119	0
4114	16	GO Biological Process		Regulation of response to stimulus	1.72e-06	MAPK14|MMP8|GSTM2|CDK2|MMP3|INSR|GSK3B|PDPK1|PDE4D|STAT1|PARP1|TGFB2|XIAP|MMP9|F10|CASP1	214	435|417|444|408|402|414|441|426|423|405|438|447|411|396|399|429	1.47e-09		GO:0048583	0.671062	0
5579	16	GO Biological Process		Positive regulation of cellular process	6.59e-05	MAPK14|MMP8|GSTM2|CDK2|MMP3|INSR|GSK3B|PDPK1|STAT1|PARP1|TGFB2|XIAP|MMP9|F10|EIF4E|CASP1	214	435|417|444|408|402|414|441|426|405|438|447|411|396|399|420|429	1.59e-07		GO:0048522	0.486738	0
6239	16	GO Biological Process		Regulation of cellular metabolic process	0.00025	MAPK14|MMP8|CDK2|MMP3|INSR|GSK3B|PDPK1|PDE4D|STAT1|PARP1|TGFB2|XIAP|MMP9|DPEP1|EIF4E|CASP1	214	435|417|408|402|414|441|426|423|405|438|447|411|396|432|420|429	8.68e-07		GO:0031323	0.419329	0
6489	16	GO Biological Process		Cellular response to stimulus	0.00036	MAPK14|GSTM2|CDK2|MMP3|INSR|GSK3B|PDPK1|PDE4D|STAT1|PARP1|TGFB2|XIAP|MMP9|DPEP1|EIF4E|CASP1	214	435|444|408|402|414|441|426|423|405|438|447|411|396|432|420|429	1.57e-06		GO:0051716	0.400893	0
1807	15	GO Biological Process		Regulation of intracellular signal transduction	2.57e-09	MAPK14|MMP8|GSTM2|CDK2|INSR|GSK3B|PDPK1|PDE4D|STAT1|PARP1|TGFB2|XIAP|MMP9|F10|CASP1	214	435|417|444|408|414|441|426|423|405|438|447|411|396|399|429	2e-13		GO:1902531	1	0
2919	15	GO Biological Process		Cellular response to chemical stimulus	3.09e-07	MAPK14|GSTM2|CDK2|MMP3|INSR|GSK3B|PDPK1|PDE4D|STAT1|PARP1|TGFB2|MMP9|DPEP1|EIF4E|CASP1	214	435|444|408|402|414|441|426|423|405|438|447|396|432|420|429	2.17e-10		GO:0070887	0.757857	0
3485	15	GO Biological Process		Response to stress	2.79e-06	MAPK14|GSTM2|CDK2|MMP3|GSK3B|PDPK1|STAT1|PARP1|TGFB2|XIAP|MMP9|F10|DPEP1|EIF4E|CASP1	214	435|444|408|402|441|426|405|438|447|411|396|399|432|420|429	2.79e-09		GO:0006950	0.646607	0
4251	15	GO Biological Process		Protein metabolic process	2.92e-05	MAPK14|MMP8|CDK2|MMP3|INSR|GSK3B|PDPK1|PARP1|TGFB2|XIAP|MMP9|F10|DPEP1|EIF4E|CASP1	214	435|417|408|402|414|441|426|438|447|411|396|399|432|420|429	4.77e-08		GO:0019538	0.527891	0
5389	15	GO Biological Process		Negative regulation of biological process	0.00033	MAPK14|MMP8|GSTM2|CDK2|MMP3|GSK3B|PDPK1|PDE4D|STAT1|PARP1|TGFB2|XIAP|MMP9|DPEP1|EIF4E	214	435|417|444|408|402|441|426|423|405|438|447|411|396|432|420	1.35e-06		GO:0048519	0.405292	0
5836	15	GO Biological Process		Regulation of nitrogen compound metabolic process	0.00074	MAPK14|MMP8|CDK2|INSR|GSK3B|PDPK1|PDE4D|STAT1|PARP1|TGFB2|XIAP|MMP9|DPEP1|EIF4E|CASP1	214	435|417|408|414|441|426|423|405|438|447|411|396|432|420|429	4.07e-06		GO:0051171	0.364464	0
6032	15	GO Biological Process		Regulation of primary metabolic process	0.001	MAPK14|MMP8|CDK2|INSR|GSK3B|PDPK1|PDE4D|STAT1|PARP1|TGFB2|XIAP|MMP9|DPEP1|EIF4E|CASP1	214	435|417|408|414|441|426|423|405|438|447|411|396|432|420|429	6.42e-06		GO:0080090	0.349241	0
6407	15	GO Biological Process		Regulation of macromolecule metabolic process	0.0017	MAPK14|MMP8|CDK2|INSR|GSK3B|PDPK1|PDE4D|STAT1|PARP1|TGFB2|XIAP|MMP9|DPEP1|EIF4E|CASP1	214	435|417|408|414|441|426|423|405|438|447|411|396|432|420|429	1.47e-05		GO:0060255	0.322413	0
1567	14	GO Biological Process		Response to oxygen-containing compound	4.55e-09	MAPK14|CDK2|MMP3|INSR|GSK3B|PDPK1|PDE4D|STAT1|PARP1|TGFB2|MMP9|DPEP1|EIF4E|CASP1	214	435|408|402|414|441|426|423|405|438|447|396|432|420|429	1.06e-12		GO:1901700	0.97112	0
2257	14	GO Biological Process		Positive regulation of response to stimulus	2.73e-07	MAPK14|MMP8|GSTM2|MMP3|INSR|GSK3B|PDPK1|PDE4D|PARP1|TGFB2|XIAP|MMP9|F10|CASP1	214	435|417|444|402|414|441|426|423|438|447|411|396|399|429	1.49e-10		GO:0048584	0.764119	0
3124	14	GO Biological Process		Negative regulation of metabolic process	8.71e-06	MAPK14|MMP8|CDK2|MMP3|GSK3B|PDPK1|PDE4D|STAT1|PARP1|TGFB2|XIAP|MMP9|DPEP1|EIF4E	214	435|417|408|402|441|426|423|405|438|447|411|396|432|420	1.15e-08		GO:0009892	0.58905	0
4874	14	GO Biological Process		Negative regulation of cellular process	0.00072	MAPK14|GSTM2|CDK2|MMP3|GSK3B|PDPK1|PDE4D|STAT1|PARP1|TGFB2|XIAP|MMP9|DPEP1|EIF4E	214	435|444|408|402|441|426|423|405|438|447|411|396|432|420	3.82e-06		GO:0048523	0.365849	0
4876	14	GO Biological Process		Signal transduction	0.00072	MAPK14|GSTM2|CDK2|MMP3|INSR|GSK3B|PDPK1|PDE4D|STAT1|PARP1|TGFB2|XIAP|MMP9|CASP1	214	435|444|408|402|414|441|426|423|405|438|447|411|396|429	3.84e-06		GO:0007165	0.365849	0
4913	14	GO Biological Process		Regulation of molecular function	0.00076	MAPK14|MMP8|GSTM2|INSR|GSK3B|PDPK1|PDE4D|STAT1|PARP1|TGFB2|XIAP|MMP9|DPEP1|CASP1	214	435|417|444|414|441|426|423|405|438|447|411|396|432|429	4.23e-06		GO:0065009	0.363115	0
6933	14	GO Biological Process		Multicellular organismal process	0.0197	MAPK14|MMP8|GSTM2|INSR|GSK3B|PDPK1|PDE4D|STAT1|PARP1|TGFB2|MMP9|F10|EIF4E|CASP1	214	435|417|444|414|441|426|423|405|438|447|396|399|420|429	0.00031		GO:0032501	0.198547	0
1055	13	GO Biological Process		Cellular response to oxygen-containing compound	2.57e-09	MAPK14|CDK2|MMP3|INSR|GSK3B|PDPK1|PDE4D|STAT1|PARP1|MMP9|DPEP1|EIF4E|CASP1	214	435|408|402|414|441|426|423|405|438|396|432|420|429	2.33e-13		GO:1901701	1	0
2369	13	GO Biological Process		Cellular response to organic substance	4.7e-06	MAPK14|GSTM2|MMP3|INSR|GSK3B|PDPK1|PDE4D|STAT1|PARP1|TGFB2|MMP9|EIF4E|CASP1	214	435|444|402|414|441|426|423|405|438|447|396|420|429	5.85e-09		GO:0071310	0.62024	0
2630	13	GO Biological Process		Negative regulation of cellular metabolic process	1.51e-05	MAPK14|CDK2|MMP3|GSK3B|PDPK1|PDE4D|STAT1|PARP1|TGFB2|XIAP|MMP9|DPEP1|EIF4E	214	435|408|402|441|426|423|405|438|447|411|396|432|420	2.12e-08		GO:0031324	0.561232	0
2875	13	GO Biological Process		Negative regulation of macromolecule metabolic process	3.66e-05	MAPK14|MMP8|CDK2|GSK3B|PDPK1|PDE4D|STAT1|PARP1|TGFB2|XIAP|MMP9|DPEP1|EIF4E	214	435|417|408|441|426|423|405|438|447|411|396|432|420	6.28e-08		GO:0010605	0.516471	0
3227	13	GO Biological Process		Regulation of multicellular organismal process	9.63e-05	MAPK14|MMP8|GSTM2|INSR|GSK3B|PDPK1|PDE4D|STAT1|PARP1|TGFB2|MMP9|EIF4E|CASP1	214	435|417|444|414|441|426|423|405|438|447|396|420|429	2.55e-07		GO:0051239	0.46756	0
3600	13	GO Biological Process		Positive regulation of macromolecule metabolic process	0.00026	MAPK14|MMP8|CDK2|INSR|GSK3B|PDPK1|PDE4D|STAT1|PARP1|TGFB2|XIAP|MMP9|CASP1	214	435|417|408|414|441|426|423|405|438|447|411|396|429	9.48e-07		GO:0010604	0.417346	0
1070	12	GO Biological Process		Response to nitrogen compound	3.34e-08	MAPK14|GSTM2|CDK2|MMP3|INSR|GSK3B|PDPK1|PDE4D|STAT1|PARP1|MMP9|DPEP1	214	435|444|408|402|414|441|426|423|405|438|396|432	1.04e-11		GO:1901698	0.870337	0
2325	12	GO Biological Process		Cell surface receptor signaling pathway	4.03e-05	MAPK14|MMP3|INSR|GSK3B|PDPK1|PDE4D|STAT1|PARP1|TGFB2|XIAP|MMP9|CASP1	214	435|402|414|441|426|423|405|438|447|411|396|429	7.53e-08		GO:0007166	0.511602	0
2693	12	GO Biological Process		Regulation of cellular protein metabolic process	0.00014	MAPK14|MMP8|INSR|GSK3B|PDPK1|PDE4D|TGFB2|XIAP|MMP9|DPEP1|EIF4E|CASP1	214	435|417|414|441|426|423|447|411|396|432|420|429	3.89e-07		GO:0032268	0.448643	0
3239	12	GO Biological Process		Positive regulation of nitrogen compound metabolic process	0.00059	MAPK14|MMP8|CDK2|INSR|GSK3B|PDPK1|STAT1|PARP1|TGFB2|XIAP|MMP9|CASP1	214	435|417|408|414|441|426|405|438|447|411|396|429	2.96e-06		GO:0051173	0.375917	0
3413	12	GO Biological Process		Positive regulation of cellular metabolic process	0.00087	MAPK14|MMP8|CDK2|INSR|GSK3B|PDPK1|STAT1|PARP1|TGFB2|XIAP|MMP9|CASP1	214	435|417|408|414|441|426|405|438|447|411|396|429	5.24e-06		GO:0031325	0.356281	0
4813	12	GO Biological Process		Regulation of gene expression	0.0141	MAPK14|MMP8|CDK2|INSR|GSK3B|PDE4D|STAT1|PARP1|TGFB2|XIAP|EIF4E|CASP1	214	435|417|408|414|441|423|405|438|447|411|420|429	0.0002		GO:0010468	0.215456	0
5591	12	GO Biological Process		Localization	0.045	MAPK14|MMP8|CDK2|INSR|GSK3B|PDPK1|PDE4D|TGFB2|MMP9|F10|DPEP1|EIF4E	214	435|417|408|414|441|426|423|447|396|399|432|420	0.00089		GO:0051179	0.156784	0
1654	11	GO Biological Process		Positive regulation of signal transduction	1.99e-05	MAPK14|MMP8|GSTM2|INSR|GSK3B|PARP1|TGFB2|XIAP|MMP9|F10|CASP1	214	435|417|444|414|441|438|447|411|396|399|429	2.95e-08		GO:0009967	0.547277	0
2429	11	GO Biological Process		Negative regulation of nitrogen compound metabolic process	0.00036	MAPK14|CDK2|GSK3B|PDPK1|PDE4D|STAT1|PARP1|XIAP|MMP9|DPEP1|EIF4E	214	435|408|441|426|423|405|438|411|396|432|420	1.51e-06		GO:0051172	0.400893	0
2740	11	GO Biological Process		Regulation of localization	0.00086	MAPK14|GSTM2|INSR|GSK3B|PDPK1|PDE4D|PARP1|TGFB2|MMP9|F10|DPEP1	214	435|444|414|441|426|423|438|447|396|399|432	5.04e-06		GO:0032879	0.356866	0
645	10	GO Biological Process		Cellular response to nitrogen compound	1.44e-07	GSTM2|CDK2|MMP3|INSR|GSK3B|PDPK1|PDE4D|STAT1|PARP1|DPEP1	214	444|408|402|414|441|426|423|405|438|432	5.62e-11		GO:1901699	0.796459	0
987	10	GO Biological Process		Response to organonitrogen compound	3.09e-06	MAPK14|GSTM2|MMP3|INSR|GSK3B|PDPK1|PDE4D|STAT1|PARP1|MMP9	214	435|444|402|414|441|426|423|405|438|396	3.37e-09		GO:0010243	0.641443	0
1437	10	GO Biological Process		Regulation of response to stress	5.26e-05	MAPK14|MMP8|MMP3|GSK3B|PDPK1|STAT1|PARP1|TGFB2|XIAP|CASP1	214	435|417|402|441|426|405|438|447|411|429	1.19e-07		GO:0080134	0.498135	0
1696	10	GO Biological Process		Regulation of cell death	0.00019	MMP3|GSK3B|PDPK1|STAT1|PARP1|TGFB2|XIAP|MMP9|DPEP1|CASP1	214	402|441|426|405|438|447|411|396|432|429	5.58e-07		GO:0010941	0.433203	0
1842	10	GO Biological Process		Positive regulation of molecular function	0.0003	MAPK14|MMP8|GSTM2|INSR|GSK3B|PDPK1|PARP1|TGFB2|MMP9|CASP1	214	435|417|444|414|441|426|438|447|396|429	1.2e-06		GO:0044093	0.410111	0
2337	10	GO Biological Process		Positive regulation of gene expression	0.0013	MAPK14|MMP8|CDK2|INSR|GSK3B|PDE4D|STAT1|PARP1|TGFB2|CASP1	214	435|417|408|414|441|423|405|438|447|429	1.05e-05		GO:0010628	0.335976	0
2386	10	GO Biological Process		Regulation of catalytic activity	0.0015	MAPK14|INSR|GSK3B|PDPK1|PARP1|TGFB2|XIAP|MMP9|DPEP1|CASP1	214	435|414|441|426|438|447|411|396|432|429	1.27e-05		GO:0050790	0.328741	0
2481	10	GO Biological Process		Immune system process	0.002	MAPK14|MMP8|PDPK1|PDE4D|STAT1|PARP1|TGFB2|MMP9|DPEP1|CASP1	214	435|417|426|423|405|438|447|396|432|429	1.8e-05		GO:0002376	0.314197	0
3702	10	GO Biological Process		Cell differentiation	0.0324	MAPK14|MMP8|GSK3B|PDPK1|PDE4D|STAT1|PARP1|TGFB2|MMP9|EIF4E	214	435|417|441|426|423|405|438|447|396|420	0.00058		GO:0030154	0.173393	0
1181	9	GO Biological Process		Cellular response to endogenous stimulus	0.00012	GSTM2|INSR|GSK3B|PDPK1|PDE4D|STAT1|PARP1|TGFB2|EIF4E	214	444|414|441|426|423|405|438|447|420	3.23e-07		GO:0071495	0.456436	0
1550	9	GO Biological Process		Regulation of apoptotic process	0.00061	GSK3B|PDPK1|STAT1|PARP1|TGFB2|XIAP|MMP9|DPEP1|CASP1	214	441|426|405|438|447|411|396|432|429	3.15e-06		GO:0042981	0.374231	0
1635	9	GO Biological Process		Positive regulation of cellular protein metabolic process	0.00085	MAPK14|MMP8|INSR|GSK3B|PDPK1|TGFB2|XIAP|MMP9|CASP1	214	435|417|414|441|426|447|411|396|429	4.89e-06		GO:0032270	0.357457	0
1725	9	GO Biological Process		Cellular response to stress	0.0011	MAPK14|GSTM2|CDK2|MMP3|GSK3B|PARP1|XIAP|MMP9|DPEP1	214	435|444|408|402|441|438|411|396|432	7.6e-06		GO:0033554	0.344422	0
1760	9	GO Biological Process		Tissue development	0.0012	MAPK14|MMP8|INSR|GSK3B|PDPK1|PDE4D|STAT1|TGFB2|MMP9	214	435|417|414|441|426|423|405|447|396	8.97e-06		GO:0009888	0.340023	0
1770	9	GO Biological Process		Positive regulation of multicellular organismal process	0.0012	MAPK14|MMP8|PDPK1|PDE4D|STAT1|PARP1|TGFB2|MMP9|CASP1	214	435|417|426|423|405|438|447|396|429	9.39e-06		GO:0051240	0.340023	0
1816	9	GO Biological Process		Regulation of phosphate metabolic process	0.0014	MAPK14|MMP8|INSR|GSK3B|PDPK1|PDE4D|PARP1|TGFB2|MMP9	214	435|417|414|441|426|423|438|447|396	1.16e-05		GO:0019220	0.332229	0
1870	9	GO Biological Process		Regulation of protein modification process	0.0017	MAPK14|MMP8|INSR|GSK3B|PDPK1|PDE4D|TGFB2|XIAP|MMP9	214	435|417|414|441|426|423|447|411|396	1.47e-05		GO:0031399	0.322413	0
2648	9	GO Biological Process		Regulation of developmental process	0.0158	MAPK14|INSR|GSK3B|PDPK1|STAT1|PARP1|TGFB2|MMP9|EIF4E	214	435|414|441|426|405|438|447|396|420	0.00023		GO:0050793	0.209701	0
3197	9	GO Biological Process		Animal organ development	0.0486	MAPK14|INSR|GSK3B|PDPK1|STAT1|PARP1|TGFB2|MMP9|EIF4E	214	435|414|441|426|405|438|447|396|420	0.00098		GO:0048513	0.152893	0
476	8	GO Biological Process		Response to peptide	3.96e-06	MAPK14|MMP3|INSR|GSK3B|PDPK1|STAT1|PARP1|MMP9	214	435|402|414|441|426|405|438|396	4.63e-09		GO:1901652	0.628901	0
918	8	GO Biological Process		Apoptotic process	0.00021	MAPK14|GSK3B|PDPK1|PARP1|TGFB2|XIAP|DPEP1|CASP1	214	435|441|426|438|447|411|432|429	6.95e-07		GO:0006915	0.428143	0
1009	8	GO Biological Process		Regulation of cellular component movement	0.00034	MAPK14|INSR|PDPK1|PDE4D|TGFB2|MMP9|F10|DPEP1	214	435|414|426|423|447|396|399|432	1.41e-06		GO:0051270	0.403783	0
1256	8	GO Biological Process		Proteolysis	0.0011	MMP8|CDK2|MMP3|PARP1|MMP9|F10|DPEP1|CASP1	214	417|408|402|438|396|399|432|429	7.19e-06		GO:0006508	0.344422	0
1271	8	GO Biological Process		Negative regulation of signal transduction	0.0011	MAPK14|GSTM2|GSK3B|PDPK1|PDE4D|STAT1|TGFB2|MMP9	214	435|444|441|426|423|405|447|396	7.85e-06		GO:0009968	0.344422	0
1284	8	GO Biological Process		Regulation of hydrolase activity	0.0012	MAPK14|GSK3B|PDPK1|TGFB2|XIAP|MMP9|DPEP1|CASP1	214	435|441|426|447|411|396|432|429	8.46e-06		GO:0051336	0.340023	0
1642	8	GO Biological Process		Regulation of cell population proliferation	0.0046	MAPK14|CDK2|INSR|PDPK1|STAT1|TGFB2|XIAP|MMP9	214	435|408|414|426|405|447|411|396	5.06e-05		GO:0042127	0.272087	0
1776	8	GO Biological Process		Regulation of transport	0.0073	MAPK14|GSTM2|INSR|GSK3B|PDPK1|PDE4D|TGFB2|MMP9	214	435|444|414|441|426|423|447|396	8.86e-05		GO:0051049	0.248738	0
2096	8	GO Biological Process		Regulation of multicellular organismal development	0.0185	MAPK14|INSR|GSK3B|PDPK1|STAT1|TGFB2|MMP9|EIF4E	214	435|414|441|426|405|447|396|420	0.00028		GO:2000026	0.201725	0
508	7	GO Biological Process		Negative regulation of intracellular signal transduction	8.3e-05	MAPK14|GSTM2|GSK3B|PDE4D|STAT1|TGFB2|MMP9	214	435|444|441|423|405|447|396	2.07e-07		GO:1902532	0.475075	0
590	7	GO Biological Process		Cellular response to organonitrogen compound	0.00019	GSTM2|INSR|GSK3B|PDPK1|PDE4D|STAT1|PARP1	214	444|414|441|426|423|405|438	5.61e-07		GO:0071417	0.433203	0
720	7	GO Biological Process		Enzyme linked receptor protein signaling pathway	0.00044	MAPK14|INSR|GSK3B|PDPK1|PARP1|TGFB2|MMP9	214	435|414|441|426|438|447|396	2.1e-06		GO:0007167	0.390748	0
849	7	GO Biological Process		Response to hormone	0.001	INSR|GSK3B|PDPK1|STAT1|PARP1|TGFB2|EIF4E	214	414|441|426|405|438|447|420	6.2e-06		GO:0009725	0.349241	0
865	7	GO Biological Process		Regulation of cell migration	0.0011	MAPK14|INSR|PDPK1|TGFB2|MMP9|F10|DPEP1	214	435|414|426|447|396|399|432	7e-06		GO:0030334	0.344422	0
911	7	GO Biological Process		Response to organic cyclic compound	0.0013	GSTM2|GSK3B|PDE4D|STAT1|PARP1|TGFB2|EIF4E	214	444|441|423|405|438|447|420	9.82e-06		GO:0014070	0.335976	0
919	7	GO Biological Process		Positive regulation of cell population proliferation	0.0013	MAPK14|CDK2|INSR|PDPK1|STAT1|TGFB2|MMP9	214	435|408|414|426|405|447|396	1.04e-05		GO:0008284	0.335976	0
1041	7	GO Biological Process		Positive regulation of intracellular signal transduction	0.0025	MAPK14|MMP8|GSTM2|INSR|TGFB2|F10|CASP1	214	435|417|444|414|447|399|429	2.33e-05		GO:1902533	0.302915	0
1043	7	GO Biological Process		Negative regulation of cellular protein metabolic process	0.0025	GSK3B|PDPK1|PDE4D|XIAP|MMP9|DPEP1|EIF4E	214	441|426|423|411|396|432|420	2.36e-05		GO:0032269	0.302915	0
1163	7	GO Biological Process		Negative regulation of molecular function	0.0044	GSTM2|GSK3B|PDPK1|TGFB2|XIAP|MMP9|DPEP1	214	444|441|426|447|411|396|432	4.74e-05		GO:0044092	0.274334	0
1209	7	GO Biological Process		Positive regulation of cellular component organization	0.0054	MAPK14|MMP3|INSR|GSK3B|PARP1|TGFB2|MMP9	214	435|402|414|441|438|447|396	6.06e-05		GO:0051130	0.26398	0
1231	7	GO Biological Process		Negative regulation of multicellular organismal process	0.0058	MMP8|GSK3B|PDE4D|STAT1|TGFB2|MMP9|EIF4E	214	417|441|423|405|447|396|420	6.8e-05		GO:0051241	0.260367	0
1252	7	GO Biological Process		Positive regulation of protein modification process	0.0064	MAPK14|MMP8|INSR|PDPK1|TGFB2|XIAP|MMP9	214	435|417|414|426|447|411|396	7.57e-05		GO:0031401	0.25539	0
1459	7	GO Biological Process		Regulation of protein phosphorylation	0.0141	MAPK14|MMP8|INSR|PDPK1|PDE4D|TGFB2|MMP9	214	435|417|414|426|423|447|396	0.0002		GO:0001932	0.215456	0
1514	7	GO Biological Process		Regulation of immune system process	0.0165	MAPK14|MMP8|PDPK1|PDE4D|STAT1|TGFB2|XIAP	214	435|417|426|423|405|447|411	0.00025		GO:0002682	0.207509	0
1874	7	GO Biological Process		Regulation of cell differentiation	0.0459	MAPK14|GSK3B|STAT1|PARP1|TGFB2|MMP9|EIF4E	214	435|441|405|438|447|396|420	0.00091		GO:0045595	0.155783	0
393	6	GO Biological Process		Response to oxidative stress	0.00027	CDK2|MMP3|STAT1|PARP1|MMP9|DPEP1	214	408|402|405|438|396|432	1.04e-06		GO:0006979	0.415438	0
522	6	GO Biological Process		Positive regulation of cell migration	0.00087	MAPK14|INSR|PDPK1|TGFB2|MMP9|F10	214	435|414|426|447|396|399	5.26e-06		GO:0030335	0.356281	0
538	6	GO Biological Process		Response to inorganic substance	0.001	CDK2|MMP3|STAT1|PARP1|MMP9|DPEP1	214	408|402|405|438|396|432	6.24e-06		GO:0010035	0.349241	0
560	6	GO Biological Process		Regulation of transmembrane transport	0.0011	MAPK14|GSTM2|INSR|PDPK1|PDE4D|MMP9	214	435|444|414|426|423|396	7.83e-06		GO:0034762	0.344422	0
569	6	GO Biological Process		Cellular response to hormone stimulus	0.0012	INSR|GSK3B|PDPK1|STAT1|PARP1|EIF4E	214	414|441|426|405|438|420	8.57e-06		GO:0032870	0.340023	0
674	6	GO Biological Process		Regulation of defense response	0.0024	MAPK14|MMP8|PDPK1|STAT1|XIAP|CASP1	214	435|417|426|405|411|429	2.23e-05		GO:0031347	0.304979	0
719	6	GO Biological Process		Positive regulation of cell death	0.0032	MMP3|GSK3B|PARP1|TGFB2|MMP9|CASP1	214	402|441|438|447|396|429	3.2e-05		GO:0010942	0.290434	0
742	6	GO Biological Process		Regulation of cytokine production	0.0037	MAPK14|MMP8|PDE4D|STAT1|TGFB2|CASP1	214	435|417|423|405|447|429	3.81e-05		GO:0001817	0.283094	0
747	6	GO Biological Process		Regulation of proteolysis	0.0038	MAPK14|GSK3B|XIAP|MMP9|DPEP1|CASP1	214	435|441|411|396|432|429	3.95e-05		GO:0030162	0.281746	0
807	6	GO Biological Process		Negative regulation of catalytic activity	0.0054	GSK3B|PDPK1|TGFB2|XIAP|MMP9|DPEP1	214	441|426|447|411|396|432	6.07e-05		GO:0043086	0.26398	0
858	6	GO Biological Process		Response to lipid	0.0071	MAPK14|PDE4D|PARP1|TGFB2|EIF4E|CASP1	214	435|423|438|447|420|429	8.52e-05		GO:0033993	0.250143	0
867	6	GO Biological Process		Peptidyl-amino acid modification	0.0073	MAPK14|CDK2|INSR|GSK3B|PDPK1|PARP1	214	435|408|414|441|426|438	9.02e-05		GO:0018193	0.248738	0
896	6	GO Biological Process		Regulation of immune response	0.0085	MAPK14|PDPK1|PDE4D|STAT1|TGFB2|XIAP	214	435|426|423|405|447|411	0.00011		GO:0050776	0.241044	0
923	6	GO Biological Process		Positive regulation of transport	0.0095	MAPK14|GSTM2|INSR|GSK3B|PDPK1|TGFB2	214	435|444|414|441|426|447	0.00013		GO:0051050	0.23542	0
949	6	GO Biological Process		Positive regulation of immune system process	0.011	MAPK14|MMP8|PDPK1|PDE4D|STAT1|TGFB2	214	435|417|426|423|405|447	0.00015		GO:0002684	0.228008	0
952	6	GO Biological Process		Protein phosphorylation	0.0111	MAPK14|CDK2|INSR|GSK3B|PDPK1|TGFB2	214	435|408|414|441|426|447	0.00015		GO:0006468	0.227551	0
1013	6	GO Biological Process		Regulation of response to external stimulus	0.0148	MAPK14|MMP8|PDPK1|STAT1|XIAP|CASP1	214	435|417|426|405|411|429	0.00021		GO:0032101	0.213006	0
1013	6	GO Biological Process		Cellular response to cytokine stimulus	0.0148	MAPK14|MMP3|GSK3B|STAT1|MMP9|CASP1	214	435|402|441|405|396|429	0.00021		GO:0071345	0.213006	0
1019	6	GO Biological Process		Positive regulation of protein phosphorylation	0.0152	MAPK14|MMP8|INSR|PDPK1|TGFB2|MMP9	214	435|417|414|426|447|396	0.00022		GO:0001934	0.211658	0
1027	6	GO Biological Process		Regulation of cellular localization	0.0156	MAPK14|GSTM2|GSK3B|PDPK1|PDE4D|PARP1	214	435|444|441|426|423|438	0.00023		GO:0060341	0.210345	0
1124	6	GO Biological Process		Chemical homeostasis	0.0227	GSTM2|INSR|PDPK1|STAT1|PARP1|XIAP	214	444|414|426|405|438|411	0.00037		GO:0048878	0.191381	0
1147	6	GO Biological Process		Response to abiotic stimulus	0.0246	MAPK14|PDPK1|STAT1|PARP1|TGFB2|CASP1	214	435|426|405|438|447|429	0.00041		GO:0009628	0.187317	0
169	5	GO Biological Process		Cellular response to insulin stimulus	0.00014	INSR|GSK3B|PDPK1|STAT1|PARP1	214	414|441|426|405|438	4.08e-07		GO:0032869	0.448643	0
198	5	GO Biological Process		Response to reactive oxygen species	0.00025	CDK2|MMP3|STAT1|MMP9|DPEP1	214	408|402|405|396|432	8.75e-07		GO:0000302	0.419329	0
200	5	GO Biological Process		Peptidyl-serine modification	0.00026	MAPK14|CDK2|GSK3B|PDPK1|PARP1	214	435|408|441|426|438	9.18e-07		GO:0018209	0.417346	0
222	5	GO Biological Process		Cellular response to inorganic substance	0.00036	CDK2|MMP3|PARP1|MMP9|DPEP1	214	408|402|438|396|432	1.52e-06		GO:0071241	0.400893	0
244	5	GO Biological Process		Cellular response to oxidative stress	0.0005	CDK2|MMP3|PARP1|MMP9|DPEP1	214	408|402|438|396|432	2.39e-06		GO:0034599	0.384285	0
449	5	GO Biological Process		Regulation of peptidase activity	0.0042	MAPK14|XIAP|MMP9|DPEP1|CASP1	214	435|411|396|432|429	4.37e-05		GO:0052547	0.276686	0
450	5	GO Biological Process		Negative regulation of hydrolase activity	0.0042	GSK3B|TGFB2|XIAP|MMP9|DPEP1	214	441|447|411|396|432	4.42e-05		GO:0051346	0.276686	0
461	5	GO Biological Process		Positive regulation of cytokine production	0.0046	MAPK14|MMP8|PDE4D|STAT1|CASP1	214	435|417|423|405|429	4.95e-05		GO:0001819	0.272087	0
494	5	GO Biological Process		Cellular response to growth factor stimulus	0.0058	MAPK14|INSR|PDPK1|PARP1|TGFB2	214	435|414|426|438|447	6.85e-05		GO:0071363	0.260367	0
518	5	GO Biological Process		Transmembrane receptor protein tyrosine kinase signaling pathway	0.0071	MAPK14|INSR|GSK3B|PDPK1|MMP9	214	435|414|441|426|396	8.56e-05		GO:0007169	0.250143	0
537	5	GO Biological Process		Cellular response to organic cyclic compound	0.0081	GSTM2|GSK3B|PDE4D|STAT1|EIF4E	214	444|441|423|405|420	0.0001		GO:0071407	0.243481	0
561	5	GO Biological Process		Negative regulation of phosphate metabolic process	0.0094	GSK3B|PDPK1|PDE4D|PARP1|TGFB2	214	441|426|423|438|447	0.00012		GO:0045936	0.235955	0
728	5	GO Biological Process		Negative regulation of cell differentiation	0.0246	GSK3B|STAT1|TGFB2|MMP9|EIF4E	214	441|405|447|396|420	0.00041		GO:0045596	0.187317	0
739	5	GO Biological Process		Regulation of cellular response to stress	0.0256	MMP8|MMP3|GSK3B|PARP1|TGFB2	214	417|402|441|438|447	0.00044		GO:0080135	0.185302	0
49	4	GO Biological Process		Response to amyloid-beta	6.09e-05	MMP3|GSK3B|PARP1|MMP9	214	402|441|438|396	1.42e-07		GO:1904645	0.490728	0
133	4	GO Biological Process		Cellular response to reactive oxygen species	0.001	CDK2|MMP3|MMP9|DPEP1	214	408|402|396|432	6.5e-06		GO:0034614	0.349241	0
175	4	GO Biological Process		Positive regulation of binding	0.0021	MMP8|GSK3B|PARP1|MMP9	214	417|441|438|396	1.87e-05		GO:0051099	0.31173	0
177	4	GO Biological Process		Peptidyl-serine phosphorylation	0.0021	MAPK14|CDK2|GSK3B|PDPK1	214	435|408|441|426	1.95e-05		GO:0018105	0.31173	0
188	4	GO Biological Process		Regulation of reactive oxygen species metabolic process	0.0025	MAPK14|MMP8|MMP3|INSR	214	435|417|402|414	2.46e-05		GO:2000377	0.302915	0
208	4	GO Biological Process		Positive regulation of transmembrane transport	0.0036	MAPK14|GSTM2|INSR|PDPK1	214	435|444|414|426	3.63e-05		GO:0034764	0.284479	0
216	4	GO Biological Process		Regulation of cysteine-type endopeptidase activity involved in apoptotic process	0.004	XIAP|MMP9|DPEP1|CASP1	214	411|396|432|429	4.19e-05		GO:0043281	0.279153	0
219	4	GO Biological Process		Cellular response to biotic stimulus	0.0042	MAPK14|GSK3B|PDE4D|CASP1	214	435|441|423|429	4.42e-05		GO:0071216	0.276686	0
244	4	GO Biological Process		Regulation of transmembrane receptor protein serine/threonine kinase signaling pathway	0.0058	PDPK1|PARP1|TGFB2|XIAP	214	426|438|447|411	6.68e-05		GO:0090092	0.260367	0
286	4	GO Biological Process		Apoptotic signaling pathway	0.0093	GSK3B|PDPK1|TGFB2|CASP1	214	441|426|447|429	0.00012		GO:0097190	0.236496	0
317	4	GO Biological Process		Regulation of neuron death	0.013	GSK3B|PDPK1|PARP1|TGFB2	214	441|426|438|447	0.00018		GO:1901214	0.219563	0
337	4	GO Biological Process		Regulation of cation transmembrane transport	0.0156	GSTM2|PDPK1|PDE4D|MMP9	214	444|426|423|396	0.00023		GO:1904062	0.210345	0
338	4	GO Biological Process		Extracellular matrix organization	0.0157	MMP8|MMP3|TGFB2|MMP9	214	417|402|447|396	0.00023		GO:0030198	0.210022	0
342	4	GO Biological Process		Positive regulation of cellular protein localization	0.016	MAPK14|GSK3B|PDPK1|PARP1	214	435|441|426|438	0.00024		GO:1903829	0.209065	0
351	4	GO Biological Process		Regulation of inflammatory response	0.0174	MAPK14|MMP8|XIAP|CASP1	214	435|417|411|429	0.00027		GO:0050727	0.204824	0
376	4	GO Biological Process		Activation of protein kinase activity	0.0215	MAPK14|INSR|PDPK1|TGFB2	214	435|414|426|447	0.00034		GO:0032147	0.194127	0
388	4	GO Biological Process		Positive regulation of cell cycle	0.0234	CDK2|INSR|TGFB2|EIF4E	214	408|414|447|420	0.00039		GO:0045787	0.189845	0
395	4	GO Biological Process		Cellular component disassembly	0.0246	MMP8|MMP3|GSK3B|MMP9	214	417|402|441|396	0.00041		GO:0022411	0.187317	0
418	4	GO Biological Process		Regulation of immune effector process	0.029	MAPK14|PDPK1|STAT1|TGFB2	214	435|426|405|447	0.00051		GO:0002697	0.178998	0
16	3	GO Biological Process		Cellular response to nitric oxide	0.0002	CDK2|MMP3|DPEP1	214	408|402|432	6.26e-07		GO:0071732	0.43061	0
43	3	GO Biological Process		Collagen catabolic process	0.0013	MMP8|MMP3|MMP9	214	417|402|396	9.65e-06		GO:0030574	0.335976	0
47	3	GO Biological Process		Negative regulation of epithelial cell differentiation	0.0015	GSK3B|STAT1|MMP9	214	441|405|396	1.24e-05		GO:0030857	0.328741	0
59	3	GO Biological Process		Positive regulation of DNA binding	0.0025	MMP8|PARP1|MMP9	214	417|438|396	2.38e-05		GO:0043388	0.302915	0
66	3	GO Biological Process		Extracellular matrix disassembly	0.0033	MMP8|MMP3|MMP9	214	417|402|396	3.29e-05		GO:0022617	0.288879	0
74	3	GO Biological Process		Neutrophil chemotaxis	0.0043	PDE4D|TGFB2|DPEP1	214	423|447|432	4.57e-05		GO:0030593	0.275496	0
79	3	GO Biological Process		Regulation of release of sequestered calcium ion into cytosol	0.005	GSTM2|PDPK1|PDE4D	214	444|426|423	5.52e-05		GO:0051279	0.267871	0
85	3	GO Biological Process		Negative regulation of cysteine-type endopeptidase activity involved in apoptotic process	0.0058	XIAP|MMP9|DPEP1	214	411|396|432	6.81e-05		GO:0043154	0.260367	0
98	3	GO Biological Process		Positive regulation of neuron death	0.0081	GSK3B|PARP1|TGFB2	214	441|438|447	0.0001		GO:1901216	0.243481	0
100	3	GO Biological Process		Regulation of calcium-mediated signaling	0.0085	GSTM2|GSK3B|PDE4D	214	444|441|423	0.00011		GO:0050848	0.241044	0
100	3	GO Biological Process		Extrinsic apoptotic signaling pathway	0.0085	GSK3B|PDPK1|TGFB2	214	441|426|447	0.00011		GO:0097191	0.241044	0
103	3	GO Biological Process		Positive regulation of reactive oxygen species metabolic process	0.0091	MAPK14|MMP8|INSR	214	435|417|414	0.00012		GO:2000379	0.237595	0
113	3	GO Biological Process		Myeloid leukocyte differentiation	0.0114	MAPK14|PARP1|MMP9	214	435|438|396	0.00015		GO:0002573	0.226203	0
131	3	GO Biological Process		Regulation of protein localization to nucleus	0.0159	MAPK14|GSK3B|PARP1	214	435|441|438	0.00024		GO:1900180	0.209382	0
147	3	GO Biological Process		Positive regulation of epithelial cell migration	0.0209	PDPK1|TGFB2|MMP9	214	426|447|396	0.00033		GO:0010634	0.195558	0
152	3	GO Biological Process		Mesenchymal cell differentiation	0.0225	GSK3B|STAT1|TGFB2	214	441|405|447	0.00036		GO:0048762	0.191828	0
156	3	GO Biological Process		Response to purine-containing compound	0.0234	GSTM2|PDE4D|STAT1	214	444|423|405	0.00039		GO:0014074	0.189845	0
177	3	GO Biological Process		Regulation of cation channel activity	0.0316	GSTM2|PDE4D|MMP9	214	444|423|396	0.00056		GO:2001257	0.174657	0
185	3	GO Biological Process		Cellular response to lipopolysaccharide	0.0352	MAPK14|PDE4D|CASP1	214	435|423|429	0.00064		GO:0071222	0.169202	0
192	3	GO Biological Process		Protein autophosphorylation	0.038	INSR|GSK3B|PDPK1	214	414|441|426	0.00071		GO:0046777	0.165332	0
193	3	GO Biological Process		Cellular response to metal ion	0.0384	PARP1|MMP9|DPEP1	214	438|396|432	0.00072		GO:0071248	0.164803	0
195	3	GO Biological Process		Transmembrane receptor protein serine/threonine kinase signaling pathway	0.0391	MAPK14|PARP1|TGFB2	214	435|438|447	0.00074		GO:0007178	0.16389	0
199	3	GO Biological Process		Response to ketone	0.0411	PARP1|TGFB2|EIF4E	214	438|447|420	0.00079		GO:1901654	0.161368	0
212	3	GO Biological Process		Response to mechanical stimulus	0.0471	MAPK14|STAT1|CASP1	214	435|405|429	0.00094		GO:0009612	0.154478	0
212	3	GO Biological Process		Regulation of neuron apoptotic process	0.0471	PDPK1|PARP1|TGFB2	214	426|438|447	0.00094		GO:0043523	0.154478	0
5	2	GO Biological Process		Negative regulation of epithelial cell differentiation involved in kidney development	0.0019	STAT1|MMP9	214	405|396	1.67e-05		GO:2000697	0.31679	0
19	2	GO Biological Process		Protein autoprocessing	0.0121	PARP1|CASP1	214	438|429	0.00017		GO:0016540	0.22319	0
26	2	GO Biological Process		Macrophage differentiation	0.0193	PARP1|MMP9	214	438|396	0.0003		GO:0030225	0.199584	0
27	2	GO Biological Process		Regulation of ryanodine-sensitive calcium-release channel activity	0.0204	GSTM2|PDE4D	214	444|423	0.00032		GO:0060314	0.196782	0
29	2	GO Biological Process		Regulation of release of sequestered calcium ion into cytosol by sarcoplasmic reticulum	0.0225	GSTM2|PDE4D	214	444|423	0.00037		GO:0010880	0.191828	0
30	2	GO Biological Process		Negative regulation of calcium-mediated signaling	0.0234	GSTM2|GSK3B	214	444|441	0.00039		GO:0050849	0.189845	0
31	2	GO Biological Process		Regulation of glycogen biosynthetic process	0.0246	INSR|GSK3B	214	414|441	0.00041		GO:0005979	0.187317	0
32	2	GO Biological Process		Activation of protein kinase B activity	0.0256	INSR|PDPK1	214	414|426	0.00044		GO:0032148	0.185302	0
32	2	GO Biological Process		Positive regulation of erythrocyte differentiation	0.0256	MAPK14|STAT1	214	435|405	0.00044		GO:0045648	0.185302	0
34	2	GO Biological Process		Negative regulation of animal organ morphogenesis	0.0281	STAT1|TGFB2	214	405|447	0.00049		GO:0110111	0.180592	0
38	2	GO Biological Process		Positive regulation of glucose import	0.0338	MAPK14|INSR	214	435|414	0.00061		GO:0046326	0.171254	0
39	2	GO Biological Process		Neuron projection organization	0.0352	INSR|GSK3B	214	414|441	0.00064		GO:0106027	0.169202	0
39	2	GO Biological Process		Cellular response to amyloid-beta	0.0352	GSK3B|PARP1	214	441|438	0.00064		GO:1904646	0.169202	0
40	2	GO Biological Process		Positive regulation of heart contraction	0.0363	PDE4D|TGFB2	214	423|447	0.00067		GO:0045823	0.167646	0
41	2	GO Biological Process		Endodermal cell differentiation	0.0379	MMP8|MMP9	214	417|396	0.0007		GO:0035987	0.165466	0
42	2	GO Biological Process		Positive regulation of release of sequestered calcium ion into cytosol	0.039	GSTM2|PDPK1	214	444|426	0.00074		GO:0051281	0.164019	0
44	2	GO Biological Process		Positive regulation of nitric oxide biosynthetic process	0.0419	MMP8|INSR	214	417|414	0.00081		GO:0045429	0.160393	0
44	2	GO Biological Process		Negative regulation of cation channel activity	0.0419	GSTM2|MMP9	214	444|396	0.00081		GO:2001258	0.160393	0
46	2	GO Biological Process		Exocrine system development	0.0444	INSR|TGFB2	214	414|447	0.00088		GO:0035272	0.157463	0
49	2	GO Biological Process		Glutathione metabolic process	0.0488	GSTM2|DPEP1	214	444|432	0.00099		GO:0006749	0.152686	0

## Sheet: TABLE S9
Table S9: The Gene Ontology (GO) analysis depicting the 14 entries of Molecular functions associated with obtained 19 common gene targets of 1-methylynicotinamide and Rheumatoid arthritis pathogenesis
# background genes	# genes	category	chart color	description	FDR value	genes	network.SUID	nodes.SUID	p-value	PMID	term name	transferred FDR value	year
5486	15	GO Molecular Function		Catalytic activity	0.0028	MAPK14|MMP8|GSTM2|CDK2|MMP3|INSR|GSK3B|PDPK1|PDE4D|PARP1|XIAP|MMP9|F10|DPEP1|CASP1	214	435|417|444|408|402|414|441|426|423|438|411|396|399|432|429	1.73e-06		GO:0003824	0.297185	0
6188	14	GO Molecular Function		Ion binding	0.0207	MAPK14|MMP8|GSTM2|CDK2|MMP3|INSR|GSK3B|PDPK1|PDE4D|PARP1|XIAP|MMP9|F10|DPEP1	214	435|417|444|408|402|414|441|426|423|438|411|396|399|432	7.67e-05		GO:0043167	0.196044	0
2116	13	GO Molecular Function		Catalytic activity, acting on a protein	4.69e-06	MAPK14|MMP8|CDK2|MMP3|INSR|GSK3B|PDPK1|PARP1|XIAP|MMP9|F10|DPEP1|CASP1	214	435|417|408|402|414|441|426|438|411|396|399|432|429	1.45e-09		GO:0140096	0.620348	0
2239	9	GO Molecular Function		Enzyme binding	0.0184	MAPK14|GSTM2|GSK3B|PDPK1|PDE4D|STAT1|PARP1|EIF4E|CASP1	214	435|444|441|426|423|405|438|420|429	6.27e-05		GO:0019899	0.201999	0
1896	8	GO Molecular Function		Identical protein binding	0.0285	GSTM2|INSR|STAT1|PARP1|TGFB2|XIAP|MMP9|CASP1	214	444|414|405|438|447|411|396|429	0.00014		GO:0042802	0.179877	0
605	6	GO Molecular Function		Peptidase activity	0.0111	MMP8|MMP3|MMP9|F10|DPEP1|CASP1	214	417|402|396|399|432|429	1.21e-05		GO:0008233	0.227551	0
366	5	GO Molecular Function		DNA-binding transcription factor binding	0.0111	MAPK14|GSK3B|STAT1|PARP1|EIF4E	214	435|441|405|438|420	1.66e-05		GO:0140297	0.227551	0
419	5	GO Molecular Function		Endopeptidase activity	0.0111	MMP8|MMP3|MMP9|F10|CASP1	214	417|402|396|399|429	3.15e-05		GO:0004175	0.227551	0
568	5	GO Molecular Function		Protein kinase activity	0.0284	MAPK14|CDK2|INSR|GSK3B|PDPK1	214	435|408|414|441|426	0.00013		GO:0004672	0.180055	0
154	4	GO Molecular Function		Serine-type endopeptidase activity	0.0111	MMP8|MMP3|MMP9|F10	214	417|402|396|399	1.14e-05		GO:0004252	0.227551	0
176	4	GO Molecular Function		Metallopeptidase activity	0.0111	MMP8|MMP3|MMP9|DPEP1	214	417|402|396|432	1.91e-05		GO:0008237	0.227551	0
283	4	GO Molecular Function		RNA polymerase II-specific DNA-binding transcription factor binding	0.0272	MAPK14|GSK3B|STAT1|PARP1	214	435|441|405|438	0.00012		GO:0061629	0.182237	0
44	3	GO Molecular Function		Cysteine-type endopeptidase regulator activity involved in apoptotic process	0.0111	XIAP|DPEP1|CASP1	214	411|432|429	1.03e-05		GO:0043028	0.227551	0
100	3	GO Molecular Function		Metalloendopeptidase activity	0.0271	MMP8|MMP3|MMP9	214	417|402|396	0.00011		GO:0004222	0.182424	0

## Sheet: TABLE S10
Table S10: The KEGG pathways associated with 19 common gene targets of 1-methylynicotinamide and Rheumatoid arthritis pathogenesis
# background genes	# genes	category	chart color	description	FDR value	genes	network.SUID	nodes.SUID	p-value	PMID	term name	transferred FDR value	year
92	4	KEGG Pathways		IL-17 signaling pathway	0.00026	MAPK14|MMP3|GSK3B|MMP9	214	435|402|441|396	1.57e-06		hsa04657	0.417346	0
127	4	KEGG Pathways		FoxO signaling pathway	0.00042	MAPK14|CDK2|INSR|PDPK1	214	435|408|414|426	5.44e-06		hsa04068	0.393099	0
149	4	KEGG Pathways		Necroptosis	0.00056	STAT1|PARP1|XIAP|CASP1	214	405|438|411|429	1.01e-05		hsa04217	0.378555	0
174	4	KEGG Pathways		NOD-like receptor signaling pathway	0.00077	MAPK14|STAT1|XIAP|CASP1	214	435|405|411|429	1.83e-05		hsa04621	0.362455	0
350	4	KEGG Pathways		PI3K-Akt signaling pathway	0.0041	CDK2|INSR|GSK3B|PDPK1	214	408|414|441|426	0.00026		hsa04151	0.277904	0
69	3	KEGG Pathways		Prolactin signaling pathway	0.0014	MAPK14|GSK3B|STAT1	214	435|441|405	3.74e-05		hsa04917	0.332229	0
101	3	KEGG Pathways		T cell receptor signaling pathway	0.0034	MAPK14|GSK3B|PDPK1	214	435|441|426	0.00011		hsa04660	0.287369	0
102	3	KEGG Pathways		C-type lectin receptor signaling pathway	0.0034	MAPK14|STAT1|CASP1	214	435|405|429	0.00012		hsa04625	0.287369	0
107	3	KEGG Pathways		Insulin resistance	0.0034	INSR|GSK3B|PDPK1	214	414|441|426	0.00013		hsa04931	0.287369	0
112	3	KEGG Pathways		TNF signaling pathway	0.0036	MAPK14|MMP3|MMP9	214	435|402|396	0.00015		hsa04668	0.284479	0
114	3	KEGG Pathways		Neurotrophin signaling pathway	0.0036	MAPK14|GSK3B|PDPK1	214	435|441|426	0.00016		hsa04722	0.284479	0
130	3	KEGG Pathways		Fluid shear stress and atherosclerosis	0.0041	MAPK14|GSTM2|MMP9	214	435|444|396	0.00023		hsa05418	0.277904	0
132	3	KEGG Pathways		Apoptosis	0.0041	PDPK1|PARP1|XIAP	214	426|438|411	0.00024		hsa04210	0.277904	0
133	3	KEGG Pathways		Insulin signaling pathway	0.0041	INSR|GSK3B|PDPK1	214	414|441|426	0.00025		hsa04910	0.277904	0
151	3	KEGG Pathways		mTOR signaling pathway	0.005	INSR|GSK3B|PDPK1	214	414|441|426	0.00036		hsa04150	0.267871	0
198	3	KEGG Pathways		Focal adhesion	0.0087	GSK3B|PDPK1|XIAP	214	441|426|411	0.00078		hsa04510	0.239868	0
37	2	KEGG Pathways		Aldosterone-regulated sodium reabsorption	0.0075	INSR|PDPK1	214	414|426	0.00058		hsa04960	0.247372	0
66	2	KEGG Pathways		Fc epsilon RI signaling pathway	0.0179	MAPK14|PDPK1	214	435|426	0.0018		hsa04664	0.203392	0
87	2	KEGG Pathways		Th1 and Th2 cell differentiation	0.0278	MAPK14|STAT1	214	435|405	0.003		hsa04658	0.181134	0
88	2	KEGG Pathways		PD-L1 expression and PD-1 checkpoint pathway in cancer	0.0278	MAPK14|STAT1	214	435|405	0.003		hsa05235	0.181134	0
95	2	KEGG Pathways		Endocrine resistance	0.029	MAPK14|MMP9	214	435|396	0.0035		hsa01522	0.178998	0
94	2	KEGG Pathways		Progesterone-mediated oocyte maturation	0.029	MAPK14|CDK2	214	435|408	0.0035		hsa04914	0.178998	0
98	2	KEGG Pathways		AGE-RAGE signaling pathway in diabetic complications	0.03	MAPK14|STAT1	214	435|405	0.0037		hsa04933	0.177284	0
101	2	KEGG Pathways		NF-kappa B signaling pathway	0.031	PARP1|XIAP	214	438|411	0.004		hsa04064	0.175626	0
101	2	KEGG Pathways		Toll-like receptor signaling pathway	0.031	MAPK14|STAT1	214	435|405	0.004		hsa04620	0.175626	0
101	2	KEGG Pathways		Th17 cell differentiation	0.031	MAPK14|STAT1	214	435|405	0.004		hsa04659	0.175626	0
109	2	KEGG Pathways		Leukocyte transendothelial migration	0.0335	MAPK14|MMP9	214	435|396	0.0046		hsa04670	0.171705	0
116	2	KEGG Pathways		Sphingolipid signaling pathway	0.037	MAPK14|PDPK1	214	435|426	0.0052		hsa04071	0.166681	0
120	2	KEGG Pathways		Cell cycle	0.0386	CDK2|GSK3B	214	408|441	0.0055		hsa04110	0.16454	0
120	2	KEGG Pathways		Oocyte meiosis	0.0386	MAPK14|CDK2	214	435|408	0.0055		hsa04114	0.16454	0
120	2	KEGG Pathways		AMPK signaling pathway	0.0386	INSR|PDPK1	214	414|426	0.0055		hsa04152	0.16454	0
122	2	KEGG Pathways		Osteoclast differentiation	0.0386	MAPK14|STAT1	214	435|405	0.0057		hsa04380	0.16454	0
128	2	KEGG Pathways		Dopaminergic synapse	0.0403	MAPK14|GSK3B	214	435|441	0.0062		hsa04728	0.162361	0
128	2	KEGG Pathways		Relaxin signaling pathway	0.0403	MAPK14|MMP9	214	435|396	0.0062		hsa04926	0.162361	0
140	2	KEGG Pathways		Signaling pathways regulating pluripotency of stem cells	0.0461	MAPK14|GSK3B	214	435|441	0.0074		hsa04550	0.155563	0
144	2	KEGG Pathways		Gastric cancer	0.0477	CDK2|GSK3B	214	408|441	0.0078		hsa05226	0.153838	0
148	2	KEGG Pathways		Non-alcoholic fatty liver disease	0.0494	INSR|GSK3B	214	414|441	0.0082		hsa04932	0.152068	0
150	2	KEGG Pathways		Cellular senescence	0.0497	MAPK14|CDK2	214	435|408	0.0084		hsa04218	0.151762	0

## Sheet: TABLE S11
	Tabel S11: The Reactome pathways associated with 19 common gene targets of 1-methylynicotinamide and Rheumatoid arthritis pathogenesis
	# background genes	# genes	category	chart color	description	FDR value	genes	network.SUID	nodes.SUID	p-value	PMID	term name	transferred FDR value	year
	2741	11	Reactome Pathways		Signal Transduction	0.0068	MAPK14|CDK2|MMP3|INSR|GSK3B|PDPK1|PDE4D|STAT1|PARP1|XIAP|MMP9	214	435|408|402|414|441|426|423|405|438|411|396	5.06e-06		HSA-162582	0.252325	0
	1548	9	Reactome Pathways		Disease	0.0068	MAPK14|CDK2|GSK3B|PDPK1|STAT1|PARP1|F10|DPEP1|CASP1	214	435|408|441|426|405|438|399|432|429	3.11e-06		HSA-1643685	0.252325	0
	1197	7	Reactome Pathways		Generic Transcription Pathway	0.0177	MAPK14|CDK2|GSK3B|PDPK1|STAT1|PARP1|CASP1	214	435|408|441|426|405|438|429	5.69e-05		HSA-212436	0.20396	0
	440	5	Reactome Pathways		Signaling by Interleukins	0.0173	MAPK14|MMP3|STAT1|MMP9|CASP1	214	435|402|405|396|429	3.97e-05		HSA-449147	0.205115	0
	502	5	Reactome Pathways		Signaling by Receptor Tyrosine Kinases	0.0201	MAPK14|INSR|PDPK1|STAT1|MMP9	214	435|414|426|405|396	7.39e-05		HSA-9006934	0.197531	0
	605	5	Reactome Pathways		Hemostasis	0.0274	MAPK14|CDK2|PDPK1|TGFB2|F10	214	435|408|426|447|399	0.00018		HSA-109582	0.181867	0
	264	4	Reactome Pathways		PIP3 activates AKT signaling	0.0218	INSR|GSK3B|PDPK1|XIAP	214	414|441|426|411	9.02e-05		HSA-1257604	0.193426	0
	301	4	Reactome Pathways		Extracellular matrix organization	0.0269	MMP8|MMP3|TGFB2|MMP9	214	417|402|447|396	0.00015		HSA-1474244	0.182798	0
	363	4	Reactome Pathways		Transcriptional Regulation by TP53	0.039	MAPK14|CDK2|PDPK1|CASP1	214	435|408|426|429	0.0003		HSA-3700989	0.164019	0
	33	3	Reactome Pathways		Activation of Matrix Metalloproteinases	0.0068	MMP8|MMP3|MMP9	214	417|402|396	4.57e-06		HSA-1592389	0.252325	0
	64	3	Reactome Pathways		Collagen degradation	0.0163	MMP8|MMP3|MMP9	214	417|402|396	3.01e-05		HSA-1442490	0.208126	0
	74	3	Reactome Pathways		Extra-nuclear estrogen signaling	0.0173	MMP3|PDPK1|MMP9	214	402|426|396	4.57e-05		HSA-9009391	0.205115	0
	107	3	Reactome Pathways		Interleukin-4 and Interleukin-13 signaling	0.0261	MMP3|STAT1|MMP9	214	402|405|396	0.00013		HSA-6785807	0.184324	0
	159	3	Reactome Pathways		Regulation of TP53 Activity	0.0449	MAPK14|CDK2|PDPK1	214	435|408|426	0.00041		HSA-5633007	0.156897	0
	26	2	Reactome Pathways		Constitutive Signaling by AKT1 E17K in Cancer	0.039	GSK3B|PDPK1	214	441|426	0.0003		HSA-5674400	0.164019	0
